# Supplementary material for: Application of fundamental equations to species−area theory
Source: BMC Ecol. 2016 Oct 7;16:42. doi: 10.1186/s12898-016-0097-5 (PMC5054576; doi:10.1186/s12898-016-0097-5)
Supplement: Supplementary file 1 — 10.1186/s12898-016-0097-5 For power law model, sensitivity analysis of parameters was conducted for EAR, extinction rate and overlap index, and the extinction rate based on different total areas was assessed for overestimate comparison. [file 12898_2016_97_MOESM1_ESM.xlsx]

## Sheet: Sheet1
0	0	0	0		0	0	0	0		0	0	0	0	1	0		0	0	1	1	1		0	0	1	1	1		0	0	1	1	1		0	0	0	0
1	10	100	10		640	2.88813	28.8813	104.789		0.00078125	1	10	0.00342852	0.999657	9.99657		0.00078125	1	0.998831	0.998831	0.998831		0.00078125	1	0.999657	0.998831	0.986022		0.00078125	1	0.996692	0.998034	0.998831		1	25	0.0292146	24.9708
5	12.7305	127.305	22.3607		960	5.49106	54.9106	178.885		0.00390625	5	12.7305	0.0171654	0.998652	12.7133		0.00390625	5	0.996088	0.996088	0.996088		0.00390625	5	0.998652	0.996088	0.968719		0.00390625	5	0.988886	0.993411	0.996088		5	37.3837	0.146245	37.2375
10	14.1254	141.254	31.6228		1120	7.83695	78.3695	231.28		0.0078125	10	14.1254	0.0343882	0.997566	14.091		0.0078125	10	0.993411	0.993411	0.993411		0.0078125	10	0.997566	0.993411	0.955719		0.0078125	10	0.981197	0.988886	0.993411		10	44.457	0.29292	44.1641
20	15.6731	156.731	44.7214		1200	9.95118	99.5118	268.328		0.015625	20	15.6731	0.0690073	0.995597	15.6041		0.015625	20	0.988886	0.988886	0.988886		0.015625	20	0.995597	0.988886	0.937254		0.015625	20	0.96799	0.981197	0.988886		20	52.8686	0.587575	52.281
40	17.3904	173.904	63.2456		1240	11.8566	118.566	294.525		0.03125	40	17.3904	0.138952	0.99201	17.2514		0.03125	40	0.981197	0.981197	0.981197		0.03125	40	0.99201	0.981197	0.91091		0.03125	40	0.944784	0.96799	0.981197		40	62.8717	1.18219	61.6895
80	19.2958	192.958	89.4427		1260	13.5739	135.739	313.05		0.0625	80	19.2958	0.281768	0.985397	19.0141		0.0625	80	0.96799	0.96799	0.96799		0.0625	80	0.985397	0.96799	0.872983		0.0625	80	0.90186	0.944784	0.96799		80	74.7674	2.39333	72.3741
160	21.4101	214.101	126.491		1270	15.1216	151.216	326.148		0.125	160	21.4101	0.579981	0.972911	20.8301		0.125	160	0.944784	0.944784	0.944784		0.125	160	0.972911	0.944784	0.817324		0.125	160	0.810793	0.90186	0.944784		160	88.914	4.9095	84.0045
320	23.756	237.56	178.885		1275	16.5165	165.165	335.41		0.25	320	23.756	1.23523	0.948003	22.5207		0.25	320	0.90186	0.90186	0.90186		0.25	320	0.948003	0.90186	0.732051		0.25	320	0	0.810793	0.90186		320	105.737	10.377	95.3601
640	26.3589	263.589	252.982		1279	19.247	192.47	347.771		0.5	640	26.3589	2.88813	0.890431	23.4708		0.5	640	0.810793	0.810793	0.810793		0.5	640	0.890431	0.810793	0.585786		0.5	640		0	0.810793		640	125.743	23.7915	101.952
1280	29.247	292.47	357.771		1280	29.247	292.47	357.771		0.53125	680	26.5997	3.14207	0.881876	23.4576		0.53125	680	0.797874	0.797874	0.797874		0.53125	680	0.881876	0.797874	0.567348		0.53125	680			0.797874		680	127.664	25.8041	101.86
										0.5625	720	26.8287	3.41084	0.872866	23.4179		0.5625	720	0.784404	0.784404	0.784404		0.5625	720	0.872866	0.784404	0.548584		0.5625	720			0.784404		720	129.501	27.9199	101.581
										0.59375	760	27.0472	3.69645	0.863333	23.3507		0.59375	760	0.770291	0.770291	0.770291		0.59375	760	0.863333	0.770291	0.529399		0.59375	760			0.770291		760	131.263	30.1523	101.111
										0.625	800	27.2561	4.00138	0.853193	23.2547		0.625	800	0.755429	0.755429	0.755429		0.625	800	0.853193	0.755429	0.509686		0.625	800			0.755429		800	132.957	32.5175	100.44
										0.65625	840	27.4563	4.32874	0.842341	23.1276		0.65625	840	0.739686	0.739686	0.739686		0.65625	840	0.842341	0.739686	0.48932		0.65625	840			0.739686		840	134.589	35.0355	99.5536
										0.6875	880	27.6486	4.68245	0.830644	22.9661		0.6875	880	0.722896	0.722896	0.722896		0.6875	880	0.830644	0.722896	0.468154		0.6875	880			0.722896		880	136.163	37.7315	98.432
										0.71875	920	27.8335	5.06762	0.817931	22.7659		0.71875	920	0.704849	0.704849	0.704849		0.71875	920	0.817931	0.704849	0.446008		0.71875	920			0.704849		920	137.685	40.6379	97.0472
										0.75	960	28.0118	5.49106	0.803973	22.5207		0.75	960	0.685266	0.685266	0.685266		0.75	960	0.803973	0.685266	0.42265		0.75	960			0.685266		960	139.158	43.7978	95.3601
										0.78125	1000	28.1838	5.96215	0.788455	22.2217		0.78125	1000	0.663768	0.663768	0.663768		0.78125	1000	0.788455	0.663768	0.397779		0.78125	1000			0.663768		1000	140.585	47.2693	93.316
										0.8125	1040	28.3501	6.49438	0.770922	21.8557		0.8125	1040	0.639817	0.639817	0.639817		0.8125	1040	0.770922	0.639817	0.370984		0.8125	1040			0.639817		1040	141.971	51.1354	90.8352
										0.84375	1080	28.5111	7.10819	0.750687	21.4029		0.84375	1080	0.612607	0.612607	0.612607		0.84375	1080	0.750687	0.612607	0.341669		0.84375	1080			0.612607		1080	143.316	55.5198	87.7966
										0.875	1120	28.667	7.83695	0.726622	20.8301		0.875	1120	0.580842	0.580842	0.580842		0.875	1120	0.726622	0.580842	0.30892		0.875	1120			0.580842		1120	144.625	60.6209	84.0045
										0.90625	1160	28.8183	8.74119	0.696679	20.0771		0.90625	1160	0.542212	0.542212	0.542212		0.90625	1160	0.696679	0.542212	0.271182		0.90625	1160			0.542212		1160	145.9	66.7911	79.1086
										0.9375	1200	28.9652	9.95118	0.656444	19.0141		0.9375	1200	0.491867	0.491867	0.491867		0.9375	1200	0.656444	0.491867	0.225403		0.9375	1200			0.491867		1200	147.142	74.7674	72.3741
										0.96875	1240	29.1081	11.8566	0.592668	17.2514		0.96875	1240	0.41583	0.41583	0.41583		0.96875	1240	0.592668	0.41583	0.163604		0.96875	1240			0.41583		1240	148.353	86.6632	61.6895
										0.976562	1250	29.1432	12.5911	0.567957	16.552		0.976562	1250	0.387651	0.387651	0.387651		0.976562	1250	0.567957	0.387651	0.14299		0.976562	1250			0.387651		1250	148.651	91.0262	57.6247
										0.984375	1260	29.178	13.5739	0.534789	15.6041		0.984375	1260	0.351003	0.351003	0.351003		0.984375	1260	0.534789	0.351003	0.118083		0.984375	1260			0.351003		1260	148.947	96.6663	52.281
										0.992188	1270	29.2126	15.1216	0.48236	14.091		0.992188	1270	0.295923	0.295923	0.295923		0.992188	1270	0.48236	0.295923	0.0848064		0.992188	1270			0.295923		1270	149.242	105.078	44.1641
										1	1280	29.247	29.247	0	0		1	1280	0	0	0		1	1280	0	0	0		1	1280			0		1280	149.535	149.535	0

## Sheet: Sheet2
	c=10 z=0.25	c=25 z=0.25	c=50 z=0.25	c=25 z=0.1	c=25 z=0.50
0	0	0	0	0	0
1	10	25	50	25	25
4	14.1421	35.3553	70.7107	28.7175	50
9	17.3205	43.3013	86.6025	31.1433	75
16	20	50	100	32.9877	100
25	22.3607	55.9017	111.803	34.4932	125
36	24.4949	61.2372	122.474	35.7742	150
49	26.4575	66.1438	132.288	36.8943	175
64	28.2843	70.7107	141.421	37.8929	200
81	30	75	150	38.7961	225
100	31.6228	79.0569	158.114	39.6223	250
	c=10 z=0.25	c=25 z=0.25	c=50 z=0.25	c=25 z=0.1	c=25 z=0.50
0	0	0	0	0	0
1	0.0793551	0.198388	0.396776	0.0398018	1.25314
4	0.321085	0.802713	1.60543	0.161417	5.05103
9	0.73687	1.84218	3.68435	0.371924	11.5152
16	1.34878	3.37194	6.74388	0.684841	20.8712
25	2.19447	5.48617	10.9723	1.12362	33.4936
36	3.33851	8.34626	16.6925	1.72942	50
49	4.89933	12.2483	24.4966	2.58011	71.4643
64	7.12788	17.8197	35.6394	3.8481	100
81	10.7448	26.862	53.724	6.06284	141.028
100	31.6228	79.0569	158.114	39.6223	250
	c=10 z=0.25	c=25 z=0.25	c=50 z=0.25	c=25 z=0.1	c=25 z=0.50	a%/λ
0	0	0	0	0	0						z/z
0.0052	0.00130254	0.00130254	0.00130254	0.000521221	0.00260339	0.250489	0.250489	0.250489	0.100235	0.500652	-0.599844	0.998697
0.01	0.00250943	0.00250943	0.00250943	0.00100453	0.00501256	0.250943	0.250943	0.250943	0.100453	0.501256	-0.599698	0.997491
0.25	0.0693951	0.0693951	0.0693951	0.0283583	0.133975	0.277581	0.277581	0.277581	0.113433	0.535898	-0.59135	0.930605
0.5	0.159104	0.159104	0.159104	0.066967	0.292893	0.318207	0.318207	0.318207	0.133934	0.585786	-0.579098	0.840896
0.99	0.683772	0.683772	0.683772	0.369043	0.9	0.690679	0.690679	0.690679	0.37277	0.909091	-0.460284	0.316228
	c=25 z=0.25 A=100	c=25 z=0.25 A=49	c=25 z=0.25 A=9
0	0	0	0
1	0.198388	0.340082	1.25645
4	0.802713	1.39328	5.91755
9	1.84218	3.27211	43.3013
16	3.37194	6.22424
25	5.48617	10.8097
36	8.34626	18.6731
49	12.2483	66.1438
64	17.8197
81	26.862
100	79.0569
	c=25 z=0.25 A=100	c=25 z=0.25 A=49	c=25 z=0.25 A=9
0	0	0	0
0.52	0.00130254	0.00266369	0.0147684
1	0.00250943	0.00514156	0.0290165
9	0.0233019	0.0494697	1
25	0.0693951	0.163427
49	0.15493	1
100	1
0	0	0	0
1	0.00250943	0.00514156	0.0290165
2	0.00503794	0.0103641	0.0608956
3	0.00758588	0.0156706	0.096398
4	0.0101536	0.0210644	0.13666
5	0.0127415	0.0265489	0.183503
6	0.0153498	0.0321276	0.240164
7	0.0179791	0.0378045	0.313411
8	0.0206296	0.0435838	0.42265
9	0.0233019	0.0494697	1			c=25 z=0.25 A=100	c=25 z=0.25 A=49	c=25 z=0.25 A=9
10	0.0259963	0.055467			0	0	0	0
11	0.0287132	0.0615808			0.52	0.00130254	0.00266369	0.0147684	1.04499	10.3381
12	0.0314531	0.0678165			1	0.00250943	0.00514156	0.0290165	1.04889	10.563
13	0.0342164	0.0741799			9	0.0233019	0.0494697	1	1.12299	41.915
14	0.0370037	0.0806773			25	0.0693951	0.163427		1.35502
15	0.0398154	0.0873154
16	0.042652	0.0941017
17	0.0455141	0.101044
18	0.0484021	0.108151			c=25 z=0.25	c'=0.000393 z'=2.65
19	0.0513167	0.115432		0	0	0
20	0.0542584	0.122897		1	0.198388	0.000393
21	0.0572278	0.130558		4	0.802713	0.0154829
22	0.0602255	0.138427		9	1.84218	0.132781
23	0.0632522	0.146518		16	3.37194	0.609973
24	0.0663085	0.154846		25	5.48617	1.99037
25	0.0693951	0.163427		36	8.34626	5.23111
26	0.0725128	0.172281		49	12.2483	11.8416
27	0.0756622	0.181428		64	17.8197	24.0309
28	0.0788441	0.190893		81	26.862	44.8619
29	0.0820594	0.200702		100	79.0569	78.4138
30	0.0853088	0.210887
31	0.0885932	0.221481			z=0.25	2.65165	1.00003	z'=2.65	c'	0.000393228
32	0.0919135	0.232527
33	0.0952706	0.244071
34	0.0986655	0.25617
35	0.102099	0.26889
36	0.105573	0.28231
37	0.109087	0.296529
38	0.112644	0.311666
39	0.116244	0.327874
40	0.119888	0.345346
41	0.123579	0.364342
42	0.127316	0.385212
43	0.131102	0.408454
44	0.134938	0.434811
45	0.138826	0.465478
46	0.142768	0.502571
47	0.146764	0.550522
48	0.150818	0.622036
49	0.15493	1
50	0.159104
51	0.16334
52	0.167642					c=25 z=0.25 A=100	z=0.1	z=0.5
53	0.172011				0	0	0	0
54	0.176451				0.52	0.00130254	0.000521221	0.00260339
55	0.180964				1	0.00250943	0.00100453	0.00501256
56	0.185552				9	0.0233019	0.00938673	0.0460608
57	0.19022				25	0.0693951	0.0283583	0.133975
58	0.19497				49	0.15493	0.0651175	0.285857
59	0.199805				100	1	1	1
60	0.204729
61	0.209747
62	0.214862
63	0.220079
64	0.225403
65	0.230839
66	0.236393
67	0.242071
68	0.247879
69	0.253825
70	0.259917
71	0.266163
72	0.272573
73	0.279157
74	0.285926
75	0.292893
76	0.300073
77	0.307481
78	0.315134
79	0.323053
80	0.33126
81	0.33978
82	0.348644
83	0.357886
84	0.367544
85	0.377667
86	0.388309
87	0.399538
88	0.411434
89	0.424099
90	0.437659
91	0.452277
92	0.46817
93	0.485631
94	0.505077
95	0.527129
96	0.552786
97	0.583821
98	0.62394
99	0.683772
100	1
